# Supplementary material for: How participation in health promotion affects peer-experts and experts-by-experience from vulnerable neighborhoods: a case study from The Netherlands
Source: Health Promot Int. 2026 Mar 18;41(2):daag035. doi: 10.1093/heapro/daag035 (PMC13016922; doi:10.1093/heapro/daag035)
Supplement: daag035_Supplementary_Data [file daag035_supplementary_data.zip]

Archive with 2 entries (2 files):
- Supplementary File 1. Interviewguide experts-by-experience_clean [003].docx
- Supplementary File 2. Code list experts-by-experience_clean [002].docx
